# Supplementary material for: Identification of 2C-B in Hair by UHPLC-HRMS/MS. A Real Forensic Case
Source: Toxics. 2021 Jul 15;9(7):170. doi: 10.3390/toxics9070170 (PMC8309701; doi:10.3390/toxics9070170)
Supplement: Supplementary file 1 [file toxics-09-00170-s001.zip]

Archive with 1 entries (1 files):
- toxics-1288492-supplementary.pdf
